# Supplementary material for: AI predictive models and advancements in microdissection testicular sperm extraction for non-obstructive azoospermia: a systematic scoping review
Source: Hum Reprod Open. 2024 Nov 21;2025(1):hoae070. doi: 10.1093/hropen/hoae070 (PMC11700607; doi:10.1093/hropen/hoae070)
Supplement: hoae070_Supplementary_Data [file hoae070_supplementary_data.zip]

Archive with 3 entries (2 files):
- HRO-24-0251-R2-SuppFigures1-3.docx
- HRO-24-0251-R2-SuppTables1-2.docx
- Assets/
